# Supplementary material for: 4-Nitro­phthalamide
Source: Acta Crystallogr Sect E Struct Rep Online. 2014 Feb 15;70(Pt 3):o293. doi: 10.1107/S1600536814002955 (PMC3998509; doi:10.1107/S1600536814002955)
Supplement: Supplementary file 2 [file e-70-0o293-Isup2.hkl]

# 
# h,k,l, Fc-squared, Fo-squared, sigma(Fo-squared) and status flag 
# 
data_I
_shelx_title '  P21/c' 
_shelx_refln_list_code          4 
_shelx_F_calc_maximum       84.00 
_exptl_crystal_F_000       432.00 
_reflns_d_resolution_high  0.7933 
 
loop_ 
 _symmetry_equiv_pos_as_xyz 
 'x, y, z' 
 '-x, y+1/2, -z+1/2' 
 '-x, -y, -z' 
 'x, -y-1/2, z-1/2' 
 
_cell_length_a     7.7425 
_cell_length_b     9.6634 
_cell_length_c    12.1276 
_cell_angle_alpha  90.000 
_cell_angle_beta  106.008 
_cell_angle_gamma  90.000 
 
_shelx_F_squared_multiplier     1.000 
 
loop_ 
 _refln_index_h 
 _refln_index_k 
 _refln_index_l 
 _refln_F_squared_calc 
 _refln_F_squared_meas 
 _refln_F_squared_sigma 
 _refln_observed_status 
   1   0   0     1538.31     1441.40      6.41 o 
   2   0   0       56.23       57.27      1.23 o 
   3   0   0      712.77      652.79      5.24 o 
   4   0   0      410.45      406.06      5.79 o 
   5   0   0      197.37      215.18      9.36 o 
   6   0   0      242.08      211.25     11.63 o 
   7   0   0      583.94      585.35      9.92 o 
   8   0   0       37.97       41.59      2.04 o 
   9   0   0       32.49       38.34      2.65 o 
   1   1   0      268.49      254.81      2.30 o 
   3   1   0     1661.55     1644.07     13.47 o 
   4   1   0      264.00      231.61      5.54 o 
   5   1   0       95.39      110.10      2.67 o 
   6   1   0      369.89      366.91      4.13 o 
   7   1   0       23.27       20.39      1.22 o 
   8   1   0      131.33      128.07      2.87 o 
   9   1   0      139.56      142.16      3.47 o 
   0   2   0     2704.36     2767.26     42.92 o 
   1   2   0      145.84      100.94      3.45 o 
   2   2   0     3664.92     3681.55     15.68 o 
   3   2   0       63.67       71.41      3.07 o 
   4   2   0      883.55      889.28      5.72 o 
   5   2   0       34.92       37.98      2.89 o 
   6   2   0      383.46      366.98      4.21 o 
   7   2   0        0.63        1.65      0.52 o 
   8   2   0        1.68        1.54      0.43 o 
   9   2   0       42.57       38.53      1.67 o 
   1   3   0      384.29      360.30      3.00 o 
   2   3   0     1452.82     1335.51     16.84 o 
   3   3   0       35.06       44.40      1.37 o 
   4   3   0     1131.65     1182.44     13.81 o 
   5   3   0        4.81        4.31      2.34 o 
   6   3   0        0.86        1.47      0.37 o 
   7   3   0        2.38        4.59      0.85 o 
   8   3   0      254.08      258.48      3.55 o 
   9   3   0        0.34        0.10      0.29 o 
   0   4   0        8.24       18.06      1.06 o 
   1   4   0      356.97      351.60      5.50 o 
   2   4   0     1458.86     1471.62     27.71 o 
   3   4   0       14.83       15.56      1.16 o 
   4   4   0      616.99      659.43     14.84 o 
   5   4   0       67.02       72.07      1.76 o 
   6   4   0      163.15      168.80      3.11 o 
   7   4   0        7.24        7.68      0.76 o 
   8   4   0      257.90      262.98      3.49 o 
   1   5   0      489.59      519.33      4.56 o 
   2   5   0      365.09      394.22      5.35 o 
   3   5   0        3.25        4.39      0.66 o 
   4   5   0       54.84       57.58      3.58 o 
   5   5   0       21.93       26.79      1.06 o 
   6   5   0      267.76      285.04      4.04 o 
   7   5   0        0.31        0.26      0.32 o 
   8   5   0        2.04        1.70      0.89 o 
   0   6   0      336.51      427.41      7.24 o 
   1   6   0        2.70        2.35      0.38 o 
   2   6   0      373.20      355.20      5.22 o 
   3   6   0        4.82        4.66      1.48 o 
   4   6   0        2.96        2.88      0.43 o 
   5   6   0       30.67       31.18      1.27 o 
   6   6   0       12.77       13.82      0.90 o 
   7   6   0       37.66       40.81      1.87 o 
   8   6   0        8.19        8.42      1.26 o 
   1   7   0      421.17      414.12     17.51 o 
   2   7   0       14.95       20.46      1.00 o 
   3   7   0      123.33      124.60      2.85 o 
   4   7   0      173.62      163.62      4.44 o 
   5   7   0      436.72      429.89      5.88 o 
   6   7   0      136.95      140.09      3.10 o 
   7   7   0        5.59        6.10      0.57 o 
   0   8   0      534.56      471.06      8.54 o 
   1   8   0       99.53       88.22      2.44 o 
   2   8   0       71.97       77.29      2.60 o 
   3   8   0      133.50      108.62      2.42 o 
   4   8   0       79.40       82.53      2.11 o 
   5   8   0      179.94      185.03      3.42 o 
   6   8   0        1.75        0.92      0.31 o 
   7   8   0        0.10        2.76      0.66 o 
   1   9   0       35.29       27.15      1.90 o 
   2   9   0        0.21        0.34      0.46 o 
   3   9   0      267.40      245.06      6.27 o 
   4   9   0      200.45      203.06      4.22 o 
   5   9   0      315.42      315.06      4.54 o 
   6   9   0        7.53        8.38      0.63 o 
   0  10   0       50.38       53.81      6.85 o 
   1  10   0      299.32      280.55      6.73 o 
   2  10   0       50.75       49.51      2.95 o 
   3  10   0        0.01        0.01      0.62 o 
   4  10   0       16.09       16.01      1.60 o 
   5  10   0      109.06      126.77      4.77 o 
   1  11   0       42.37       39.81      1.44 o 
   2  11   0        9.58       10.04      0.72 o 
   3  11   0       19.18       18.52      0.85 o 
   4  11   0       50.03       56.62      2.51 o 
   0  12   0       37.77       36.66      2.28 o 
   1  12   0       50.14       53.36      1.84 o 
  -9   1   1        6.42        7.02      0.92 o 
  -8   1   1       17.14       14.33      1.05 o 
  -7   1   1        3.73        4.17      0.63 o 
  -6   1   1      454.62      444.56      4.66 o 
  -5   1   1       52.94       59.87      1.91 o 
  -4   1   1      227.02      208.64      4.71 o 
  -3   1   1      463.07      441.86      8.32 o 
  -2   1   1     4935.37     4906.02     14.98 o 
  -1   1   1      155.53      143.89      1.96 o 
   0   1   1      818.33      827.47      3.20 o 
   1   1   1      404.44      390.32      7.60 o 
   2   1   1      229.04      244.14     12.71 o 
   3   1   1      186.25      180.32      1.98 o 
   4   1   1      972.03     1003.47     17.24 o 
   5   1   1        7.85        7.29      1.12 o 
   6   1   1      153.01      154.37      2.98 o 
   7   1   1       17.45       17.06      1.23 o 
   8   1   1      134.23      138.21      7.09 o 
   9   1   1        0.04        0.56      0.31 o 
  -9   2   1      152.61      157.66      2.97 o 
  -8   2   1      317.24      333.32      5.00 o 
  -7   2   1       96.60       90.69      3.02 o 
  -6   2   1       52.62       46.66      1.32 o 
  -5   2   1      243.58      261.59      8.51 o 
  -4   2   1      145.14      152.97      3.95 o 
  -3   2   1     1985.93     2005.63     22.43 o 
  -2   2   1      722.40      771.79      6.73 o 
  -1   2   1     1173.75     1136.23     32.77 o 
   0   2   1      604.36      581.53      2.78 o 
   1   2   1      857.02      756.69      6.03 o 
   2   2   1       68.66       49.17      1.47 o 
   3   2   1      487.73      511.70      6.96 o 
   4   2   1       58.26       71.94      3.03 o 
   5   2   1        1.76        1.11      0.47 o 
   6   2   1       84.98       80.59      2.38 o 
   7   2   1      503.76      501.59      5.84 o 
   8   2   1      235.20      244.97      5.29 o 
   9   2   1        4.06        3.76      0.65 o 
  -9   3   1       10.35        7.05      1.57 o 
  -8   3   1      157.15      164.12      2.66 o 
  -7   3   1       23.48       24.70      1.50 o 
  -6   3   1       33.38       32.47      1.29 o 
  -5   3   1      288.10      268.75      5.92 o 
  -4   3   1       87.73       80.59      2.12 o 
  -3   3   1     1080.21     1046.84     10.18 o 
  -2   3   1     1761.52     1810.57     16.22 o 
  -1   3   1       23.27       25.53      0.89 o 
   0   3   1     3040.05     3025.39     18.84 o 
   1   3   1       25.66       24.58      3.08 o 
   2   3   1      971.14     1059.19      7.94 o 
   3   3   1      113.07      117.88      3.82 o 
   4   3   1      280.00      297.08     16.67 o 
   5   3   1       63.63       61.39      1.96 o 
   6   3   1      201.13      197.50      3.10 o 
   7   3   1      117.25      116.10      3.06 o 
   8   3   1      200.77      202.65      4.66 o 
  -8   4   1       37.77       40.09      1.32 o 
  -7   4   1        9.98       13.28      1.13 o 
  -6   4   1      651.26      646.15      8.25 o 
  -5   4   1      680.11      647.51     14.03 o 
  -4   4   1       86.84       88.45      2.74 o 
  -3   4   1       27.29       18.27      1.17 o 
  -2   4   1     2898.32     3007.55     13.40 o 
  -1   4   1     1239.12     1249.76      7.08 o 
   0   4   1     1345.36     1474.64     10.65 o 
   1   4   1     2612.76     2719.33     13.65 o 
   2   4   1       48.31       46.26      1.63 o 
   3   4   1        0.81        2.42      0.57 o 
   4   4   1        3.36       16.59     13.27 o 
   5   4   1      424.32      441.43      4.61 o 
   6   4   1     1053.72     1076.85     19.50 o 
   7   4   1       18.43       17.33      1.43 o 
   8   4   1      158.44      164.72      2.31 o 
  -8   5   1       35.58       36.16      1.97 o 
  -7   5   1      379.27      380.82      4.80 o 
  -6   5   1       37.33       39.67      1.75 o 
  -5   5   1       15.18       17.21      0.89 o 
  -4   5   1      292.28      296.93      5.33 o 
  -3   5   1       25.40       28.67      3.22 o 
  -2   5   1      150.27      133.45      5.34 o 
  -1   5   1      118.97      117.52      2.19 o 
   0   5   1     3196.95     3235.25     15.76 o 
   1   5   1       78.08       92.67      1.88 o 
   2   5   1      850.28      859.10     10.47 o 
   3   5   1      143.13      146.58      6.98 o 
   4   5   1      222.69      216.98      3.78 o 
   5   5   1      432.13      450.67     14.90 o 
   6   5   1      397.10      395.91      6.40 o 
   7   5   1        1.13        1.75      0.49 o 
   8   5   1       54.25       47.13      2.00 o 
  -8   6   1       68.99       72.79      2.38 o 
  -7   6   1      210.40      213.38      4.97 o 
  -6   6   1      180.11      183.08      3.67 o 
  -5   6   1      180.57      177.02      3.19 o 
  -4   6   1       71.41       68.31      1.34 o 
  -3   6   1      782.70      760.92      9.92 o 
  -2   6   1      641.21      620.93      8.99 o 
  -1   6   1       52.02       59.08      1.72 o 
   0   6   1       34.42       35.03      1.27 o 
   1   6   1        1.51        3.90      1.45 o 
   2   6   1       65.05       70.15      5.55 o 
   3   6   1       22.75       22.98      1.60 o 
   4   6   1        6.15        5.51      0.48 o 
   5   6   1        3.24        5.22      0.53 o 
   6   6   1       20.34       23.67      1.37 o 
   7   6   1       16.15       17.58      1.08 o 
  -7   7   1       24.38       24.72      1.12 o 
  -6   7   1      235.24      251.50      3.59 o 
  -5   7   1       72.19       69.08      2.36 o 
  -4   7   1      456.75      463.73      5.63 o 
  -3   7   1      254.78      253.95      3.44 o 
  -2   7   1       27.80       27.88      1.34 o 
  -1   7   1        9.33        8.23      1.44 o 
   0   7   1      541.67      526.56     10.17 o 
   1   7   1       32.71       27.88      1.90 o 
   2   7   1      379.35      381.85      8.60 o 
   3   7   1      297.75      305.16      4.53 o 
   4   7   1      360.11      355.19      3.82 o 
   5   7   1       43.19       42.12      1.74 o 
   6   7   1        2.96        1.77      0.41 o 
   7   7   1       41.19       41.50      1.31 o 
  -7   8   1       22.94       21.27      1.20 o 
  -6   8   1       14.66       11.62      0.91 o 
  -5   8   1        4.24        2.62      0.70 o 
  -4   8   1        8.45       11.68      1.04 o 
  -3   8   1        0.10        1.28      0.55 o 
  -2   8   1      505.39      484.95      9.06 o 
  -1   8   1      133.57      116.00      2.85 o 
   0   8   1      204.71      186.49      3.86 o 
   1   8   1       42.06       46.92      1.58 o 
   2   8   1        9.27       10.64      0.81 o 
   3   8   1      137.81      153.22      2.96 o 
   4   8   1       63.78       77.51      1.96 o 
   5   8   1      241.73      254.95      4.63 o 
   6   8   1      131.54      128.95      2.22 o 
  -6   9   1        3.32        4.29      0.52 o 
  -5   9   1      190.67      192.98      3.61 o 
  -4   9   1        5.30        5.20      0.77 o 
  -3   9   1      441.26      404.41      6.84 o 
  -2   9   1      128.17      134.13      4.66 o 
  -1   9   1       44.79       55.96      2.66 o 
   0   9   1        1.13        0.75      0.35 o 
   1   9   1       65.42       48.62      2.33 o 
   2   9   1       52.68       49.20      1.98 o 
   3   9   1      574.03      579.08      6.56 o 
   4   9   1      132.41      127.55      3.91 o 
   5   9   1       50.90       55.95      2.95 o 
   6   9   1       80.15       79.39      2.10 o 
  -5  10   1      102.24      106.06      2.67 o 
  -4  10   1        0.00        0.45      0.45 o 
  -3  10   1       59.66       60.49      2.34 o 
  -2  10   1        3.99        5.90      1.12 o 
  -1  10   1      213.96      197.42      3.96 o 
   0  10   1       69.90       73.65      2.40 o 
   1  10   1        3.83        2.01      0.91 o 
   2  10   1        0.64        0.92      0.54 o 
   3  10   1      235.50      240.46      4.00 o 
   4  10   1        0.55        0.83      0.35 o 
   5  10   1        1.49        1.22      0.31 o 
  -4  11   1       14.91       15.42      2.14 o 
  -3  11   1       45.35       52.02      1.41 o 
  -2  11   1       74.88       73.58      1.67 o 
  -1  11   1       28.91       33.80      1.62 o 
   0  11   1      241.65      260.84      5.94 o 
   1  11   1        1.36        2.08      0.51 o 
   2  11   1       12.91       13.40      0.62 o 
   3  11   1        4.12        3.12      0.35 o 
  -1  12   1       42.93       46.07      3.28 o 
   0  12   1        0.48        0.14      0.39 o 
   1  12   1        7.89        8.87      1.05 o 
  -9   0   2       28.55       29.06      2.61 o 
  -8   0   2        9.64        9.08      1.13 o 
  -7   0   2       41.06       46.19      2.43 o 
  -6   0   2      111.86       99.11      3.09 o 
  -5   0   2     1549.39     1561.45     14.11 o 
  -4   0   2      151.49      129.11      3.24 o 
  -3   0   2      162.32      158.84      3.61 o 
  -1   0   2     1003.11      877.39      6.23 o 
   1   0   2     3755.83     3265.80     13.11 o 
   2   0   2        6.88        5.13      0.34 o 
   3   0   2        4.23        3.29      0.54 o 
   4   0   2      106.67      120.89      5.63 o 
   5   0   2      656.82      714.84     15.31 o 
   6   0   2      374.19      400.22      5.80 o 
   7   0   2       78.16       83.35      3.85 o 
   8   0   2      221.34      220.05      5.27 o 
  -9   1   2        4.82        8.13      0.83 o 
  -8   1   2      198.04      199.83      3.36 o 
  -7   1   2       17.29       19.60      1.15 o 
  -6   1   2      359.33      356.99      3.97 o 
  -5   1   2      401.87      428.82      5.48 o 
  -4   1   2     1510.38     1694.38      9.46 o 
  -3   1   2     7056.22     6793.69     20.94 o 
  -2   1   2     7031.64     5020.63    514.10 o 
  -1   1   2      409.67      391.54      6.37 o 
   0   1   2      335.56      348.79      3.17 o 
   1   1   2      256.58      257.93      2.33 o 
   2   1   2      198.00      222.23      3.38 o 
   3   1   2     1404.33     1406.19     25.56 o 
   4   1   2      873.95      952.36      7.50 o 
   5   1   2        6.95        8.68      1.28 o 
   6   1   2      296.62      293.05      7.35 o 
   7   1   2       11.70       14.48      1.19 o 
   8   1   2        0.30        0.97      0.35 o 
  -9   2   2      104.85      106.30      3.60 o 
  -8   2   2       50.12       48.84      1.99 o 
  -7   2   2      227.71      231.21      4.15 o 
  -6   2   2       62.97       60.55      1.54 o 
  -5   2   2     1722.53     1693.71     10.55 o 
  -4   2   2     1195.25     1221.16      7.37 o 
  -3   2   2      392.73      357.21      8.87 o 
  -2   2   2     2963.56     2857.93     22.20 o 
  -1   2   2       92.39       87.24      1.47 o 
   0   2   2     1384.88     1229.70      5.24 o 
   1   2   2       20.75       16.51      0.77 o 
   2   2   2      190.97      166.84      2.17 o 
   3   2   2      427.53      412.91      6.40 o 
   4   2   2       54.43       61.64      2.06 o 
   5   2   2       21.32       21.53      1.22 o 
   6   2   2       68.94       65.68      2.15 o 
   7   2   2       34.17       30.94      1.68 o 
   8   2   2        4.73        6.49      1.20 o 
  -9   3   2       40.76       37.50      1.46 o 
  -8   3   2      110.43      118.13      2.76 o 
  -7   3   2       49.88       47.68      2.07 o 
  -6   3   2     1120.40     1130.22     12.44 o 
  -5   3   2      425.17      410.64      5.37 o 
  -4   3   2      876.80      976.51     19.48 o 
  -3   3   2     1032.29      976.04      7.49 o 
  -2   3   2      138.82      180.81      3.46 o 
  -1   3   2     1370.69     1355.13      8.64 o 
   0   3   2     1504.73     1424.19      9.15 o 
   1   3   2      707.44      686.09     15.23 o 
   2   3   2       21.10       31.18      2.70 o 
   3   3   2      610.54      609.25     26.47 o 
   4   3   2      485.46      507.39      6.36 o 
   5   3   2       65.50       69.01      1.66 o 
   6   3   2        7.96        9.67      0.73 o 
   7   3   2      110.24      110.19      2.83 o 
   8   3   2       54.04       52.17      1.59 o 
  -9   4   2       10.31        9.03      0.78 o 
  -8   4   2       61.50       66.14      2.06 o 
  -7   4   2       24.81       25.73      1.45 o 
  -6   4   2        1.74        1.74      0.46 o 
  -5   4   2       39.26       38.91      1.53 o 
  -4   4   2      525.33      544.83      7.21 o 
  -3   4   2      564.15      606.98      8.12 o 
  -2   4   2      123.19      149.35      3.59 o 
  -1   4   2      765.54      749.28     10.45 o 
   0   4   2      556.02      657.48     13.34 o 
   1   4   2      217.03      199.84      2.14 o 
   2   4   2      268.01      293.41      3.48 o 
   3   4   2      285.96      330.55      7.02 o 
   4   4   2       10.84        8.78      1.35 o 
   5   4   2      217.24      217.63      5.88 o 
   6   4   2      143.84      153.23      3.19 o 
   7   4   2       23.70       28.92      1.82 o 
   8   4   2       29.16       31.32      1.19 o 
  -8   5   2      157.65      156.10      2.76 o 
  -7   5   2      398.44      410.97      8.75 o 
  -6   5   2      136.24      133.66      2.66 o 
  -5   5   2      123.80      124.44      2.31 o 
  -4   5   2        0.00        0.63      0.49 o 
  -3   5   2       53.00       54.80      4.67 o 
  -2   5   2       11.96       10.56      1.08 o 
  -1   5   2      940.21     1009.24      9.83 o 
   0   5   2       94.65       98.65      2.76 o 
   1   5   2       39.21       34.45      2.23 o 
   2   5   2       30.37       31.96      1.66 o 
   3   5   2       13.92       19.76      1.89 o 
   4   5   2     1350.74     1340.13     22.01 o 
   5   5   2      120.75      112.66      3.46 o 
   6   5   2       14.06       17.60      1.18 o 
   7   5   2       96.55       95.15      2.30 o 
   8   5   2       26.17       22.24      1.44 o 
  -8   6   2       37.15       41.90      2.66 o 
  -7   6   2        2.70        2.59      0.48 o 
  -6   6   2        1.01        1.40      0.40 o 
  -5   6   2       40.88       36.72      1.57 o 
  -4   6   2       45.48       42.67      1.30 o 
  -3   6   2       14.89       14.82      1.45 o 
  -2   6   2     1802.32     1843.49     15.75 o 
  -1   6   2     1121.89     1160.57      9.97 o 
   0   6   2      163.14      161.15      3.32 o 
   1   6   2      814.62      792.59      9.79 o 
   2   6   2       25.04       25.44      3.27 o 
   3   6   2       53.41       52.34      1.30 o 
   4   6   2       16.41       18.20      0.98 o 
   5   6   2        0.05        0.91      0.31 o 
   6   6   2        1.50        1.82      0.45 o 
   7   6   2      103.29      112.09      2.37 o 
  -7   7   2        2.80        1.78      0.36 o 
  -6   7   2       27.00       25.45      1.80 o 
  -5   7   2      371.60      362.85      5.19 o 
  -4   7   2      126.14      143.54      3.65 o 
  -3   7   2      245.04      262.80      3.27 o 
  -2   7   2        3.84        3.77      0.63 o 
  -1   7   2        0.01        0.27      0.33 o 
   0   7   2        0.32        1.22      1.73 o 
   1   7   2      205.00      208.53      3.15 o 
   2   7   2       24.31       25.01      1.34 o 
   3   7   2       41.84       40.30      2.29 o 
   4   7   2       24.20       23.43      0.94 o 
   5   7   2        7.09        6.01      0.57 o 
   6   7   2       90.14       96.26      2.52 o 
   7   7   2        6.59        7.88      0.65 o 
  -7   8   2       11.19       11.10      0.84 o 
  -6   8   2      256.29      281.30      4.25 o 
  -5   8   2       29.48       24.40      1.47 o 
  -4   8   2       16.27       15.07      1.22 o 
  -3   8   2        6.15        1.14      0.67 o 
  -2   8   2      144.04      156.40      4.11 o 
  -1   8   2       20.26       21.35      1.34 o 
   0   8   2      462.51      431.62      5.24 o 
   1   8   2     1084.47     1057.84     20.10 o 
   2   8   2       55.62       50.34      1.49 o 
   3   8   2      219.23      206.80      3.36 o 
   4   8   2       20.29       18.32      0.96 o 
   5   8   2      172.07      180.61      3.69 o 
   6   8   2        0.17        0.53      0.29 o 
  -6   9   2       32.76       30.86      1.26 o 
  -5   9   2        2.47        2.24      0.68 o 
  -4   9   2       70.42       82.19      2.57 o 
  -3   9   2       62.44       55.70      2.01 o 
  -2   9   2      315.32      298.65      6.18 o 
  -1   9   2      148.68      138.80      3.01 o 
   0   9   2       74.23       77.54      2.55 o 
   1   9   2      114.73       97.86      3.07 o 
   2   9   2      134.81      140.56      3.31 o 
   3   9   2      463.36      486.76      5.10 o 
   4   9   2       87.05       83.11      1.86 o 
   5   9   2       47.75       57.46      1.46 o 
  -5  10   2        1.05        1.28      0.48 o 
  -4  10   2        1.00        1.52      0.51 o 
  -3  10   2       29.25       28.46      1.41 o 
  -2  10   2      129.76      133.31      3.12 o 
  -1  10   2      617.15      595.00      8.04 o 
   0  10   2      527.59      515.98      6.30 o 
   1  10   2       17.84       21.68      1.10 o 
   2  10   2       11.01       10.39      0.87 o 
   3  10   2      161.59      174.19      2.55 o 
   4  10   2       78.85       86.78      1.94 o 
  -4  11   2       64.40       62.02      1.52 o 
  -3  11   2       37.04       35.96      1.11 o 
  -2  11   2       51.92       46.26      1.51 o 
  -1  11   2       50.28       52.44      1.99 o 
   0  11   2        0.08        0.84      0.37 o 
   1  11   2       12.29        9.06      0.86 o 
   2  11   2        1.08        1.66      0.29 o 
   3  11   2       89.58      104.03      2.53 o 
  -1  12   2        6.14        4.44      0.77 o 
   0  12   2      145.59      174.35      4.44 o 
  -9   1   3        4.42        6.57      0.88 o 
  -8   1   3       59.97       59.00      2.04 o 
  -7   1   3        1.43        1.49      0.45 o 
  -6   1   3        1.64        1.97      0.33 o 
  -5   1   3      571.82      551.86      7.45 o 
  -4   1   3      667.04      734.44      6.80 o 
  -3   1   3       15.99       15.38      1.07 o 
  -2   1   3     2022.40     2136.42     10.01 o 
  -1   1   3      654.57      607.28      5.61 o 
   0   1   3      774.54      709.66      5.92 o 
   1   1   3      276.43      250.85      4.01 o 
   2   1   3     2343.09     2314.23      9.62 o 
   3   1   3      233.91      250.97      4.17 o 
   4   1   3      131.35      151.30      3.45 o 
   5   1   3      311.91      310.91      3.24 o 
   6   1   3      165.29      178.82      3.48 o 
   7   1   3       25.02       25.17      1.95 o 
   8   1   3       33.10       33.67      1.28 o 
  -9   2   3        0.06        0.26      0.27 o 
  -8   2   3      330.30      351.98      5.48 o 
  -7   2   3        0.03        0.39      0.41 o 
  -6   2   3      671.22      681.74      6.22 o 
  -5   2   3       72.99       79.23      2.81 o 
  -4   2   3     2023.47     2115.09     13.53 o 
  -3   2   3       29.80       45.05     11.19 o 
  -2   2   3      346.40      318.04      6.72 o 
  -1   2   3     1803.99     1629.05      6.01 o 
   0   2   3        0.97        1.93      0.20 o 
   1   2   3       37.91       42.41      1.44 o 
   2   2   3      736.70      744.54     29.31 o 
   3   2   3       50.73       54.36      2.14 o 
   4   2   3      103.82      102.96      6.38 o 
   5   2   3      101.53      104.91      2.32 o 
   6   2   3      156.03      151.59      3.75 o 
   7   2   3        1.23        2.07      0.48 o 
   8   2   3       35.72       34.91      1.26 o 
  -9   3   3       10.65       13.05      0.70 o 
  -8   3   3       15.36       15.09      0.98 o 
  -7   3   3       24.44       24.82      1.50 o 
  -6   3   3      513.75      516.53      6.43 o 
  -5   3   3       71.18       79.76      5.93 o 
  -4   3   3       29.93       32.40      1.56 o 
  -3   3   3      797.85      804.72      7.61 o 
  -2   3   3      724.21      777.27      6.76 o 
  -1   3   3      801.96      807.27      6.44 o 
   0   3   3      343.91      334.72      5.65 o 
   1   3   3     3260.54     3204.01     12.81 o 
   2   3   3      314.75      366.26      6.40 o 
   3   3   3      220.58      220.69     23.81 o 
   4   3   3        1.62        3.44      0.78 o 
   5   3   3       61.85       62.41      2.21 o 
   6   3   3        0.26        0.72      0.40 o 
   7   3   3        0.01        0.02      0.37 o 
   8   3   3       44.44       41.21      2.63 o 
  -9   4   3       13.82       15.42      1.02 o 
  -8   4   3      166.63      173.97      3.36 o 
  -7   4   3       39.54       41.54      1.67 o 
  -6   4   3      189.59      183.71      4.07 o 
  -5   4   3      281.30      280.41      6.78 o 
  -4   4   3       78.95       85.33      3.24 o 
  -3   4   3      144.71      137.12      5.68 o 
  -2   4   3      152.38      169.27      3.79 o 
  -1   4   3      665.49      727.20      6.26 o 
   0   4   3        9.29       12.34      0.66 o 
   1   4   3      189.67      214.80      3.73 o 
   2   4   3       49.33       47.79      1.94 o 
   3   4   3      583.58      637.18     13.51 o 
   4   4   3      282.65      260.02      4.97 o 
   5   4   3       20.97       20.44      1.11 o 
   6   4   3      956.84      983.38      7.07 o 
   7   4   3      122.46      123.82      3.52 o 
   8   4   3        0.02        0.46      0.19 o 
  -8   5   3        0.17        1.06      0.33 o 
  -7   5   3      128.01      124.79      3.35 o 
  -6   5   3      201.94      204.45      5.26 o 
  -5   5   3       87.76       90.47      2.07 o 
  -4   5   3        6.88        8.15      3.84 o 
  -3   5   3      817.32      826.99     19.01 o 
  -2   5   3      256.47      245.16      9.46 o 
  -1   5   3        7.05        5.48      0.64 o 
   0   5   3       55.74       58.20      2.54 o 
   1   5   3      627.19      598.37      6.78 o 
   2   5   3        5.00        6.15      1.05 o 
   3   5   3      210.52      224.02     14.71 o 
   4   5   3     1121.08     1081.70      9.18 o 
   5   5   3      155.53      166.01      4.46 o 
   6   5   3      537.15      539.13      6.03 o 
   7   5   3      170.39      180.03      3.47 o 
  -8   6   3       12.00       11.53      0.84 o 
  -7   6   3        5.03        4.06      0.55 o 
  -6   6   3       86.36       85.73      2.30 o 
  -5   6   3       42.77       45.17      1.48 o 
  -4   6   3       21.59       20.57      0.82 o 
  -3   6   3      168.96      174.61      4.67 o 
  -2   6   3      135.89      132.81      3.42 o 
  -1   6   3       91.93       81.45      2.53 o 
   0   6   3       16.35       14.60      1.40 o 
   1   6   3      155.67      153.20      4.53 o 
   2   6   3       35.95       33.73      5.37 o 
   3   6   3      113.15      115.68      2.04 o 
   4   6   3     1563.79     1519.43      7.24 o 
   5   6   3        1.01        0.34      0.38 o 
   6   6   3      137.63      136.20      2.59 o 
   7   6   3        2.51        3.13      0.52 o 
  -7   7   3       84.99       80.18      2.11 o 
  -6   7   3       19.31       17.45      0.98 o 
  -5   7   3      426.42      452.04      5.40 o 
  -4   7   3        0.05        1.05      0.48 o 
  -3   7   3       18.31       18.53      0.84 o 
  -2   7   3        9.18        8.39      0.59 o 
  -1   7   3      485.13      446.72      6.77 o 
   0   7   3       79.05       78.33      2.33 o 
   1   7   3      385.64      392.50      3.88 o 
   2   7   3     1300.80     1232.56     13.16 o 
   3   7   3      146.75      138.43      2.39 o 
   4   7   3        4.29        4.29      0.44 o 
   5   7   3       30.64       32.48      1.17 o 
   6   7   3        1.47        1.55      0.50 o 
  -7   8   3      137.96      126.14      3.95 o 
  -6   8   3       76.44       71.17      2.87 o 
  -5   8   3       52.43       39.52      1.79 o 
  -4   8   3       24.35       23.13      1.23 o 
  -3   8   3        1.22        2.74      0.51 o 
  -2   8   3        9.93        8.92      1.15 o 
  -1   8   3        4.63        6.65      0.95 o 
   0   8   3      391.16      364.26      4.18 o 
   1   8   3     1310.21     1299.53     11.27 o 
   2   8   3      166.35      172.94      2.77 o 
   3   8   3      120.02      115.21      2.06 o 
   4   8   3       29.49       29.40      1.17 o 
   5   8   3        2.79        2.64      0.49 o 
   6   8   3       15.01       15.13      1.26 o 
  -6   9   3        7.61        8.87      1.29 o 
  -5   9   3       35.68       30.57      1.35 o 
  -4   9   3        0.09        0.70      0.41 o 
  -3   9   3        1.03        0.40      0.54 o 
  -2   9   3       57.78       57.67      2.68 o 
  -1   9   3       44.28       37.94      1.63 o 
   0   9   3       16.66       16.89      1.10 o 
   1   9   3       83.43       78.00      2.98 o 
   2   9   3      237.80      229.13      3.26 o 
   3   9   3      122.66      135.07      2.44 o 
   4   9   3      125.39      121.36      2.23 o 
   5   9   3       89.16       87.21      1.56 o 
  -5  10   3       38.30       36.93      1.72 o 
  -4  10   3        5.82        6.33      0.67 o 
  -3  10   3       30.64       34.86      1.31 o 
  -2  10   3       66.28       63.94      1.89 o 
  -1  10   3        4.97        8.84      1.17 o 
   0  10   3        2.58        2.27      0.51 o 
   1  10   3       35.80       33.61      1.34 o 
   2  10   3       49.85       48.11      2.01 o 
   3  10   3       52.81       41.58      1.36 o 
   4  10   3        0.06        1.23      0.31 o 
  -4  11   3       22.16       19.64      1.77 o 
  -3  11   3        4.06        6.62      0.60 o 
  -2  11   3       63.25       64.45      2.09 o 
  -1  11   3       39.29       46.92      1.80 o 
   0  11   3      153.72      149.11      2.49 o 
   1  11   3       73.80       78.78      1.94 o 
   2  11   3        0.01       -0.07      0.29 o 
   3  11   3        5.95        4.09      0.61 o 
  -9   0   4       45.03       54.60      3.55 o 
  -8   0   4      116.37      125.51      4.72 o 
  -7   0   4       78.28       77.93      3.16 o 
  -6   0   4       91.47       80.45      2.31 o 
  -5   0   4     1027.97     1018.33     21.95 o 
  -4   0   4     1043.82     1099.49     14.27 o 
  -3   0   4     1869.56     1713.82     15.38 o 
  -2   0   4     3892.50     3631.28     18.79 o 
   0   0   4     3058.64     2852.47     38.38 o 
   1   0   4     2695.27     2726.87     11.94 o 
   2   0   4       34.58       29.89      1.35 o 
   3   0   4        0.02        1.41      0.63 o 
   4   0   4     1486.23     1567.82     23.11 o 
   5   0   4      280.32      249.29      3.98 o 
   6   0   4      340.70      342.03      5.42 o 
   7   0   4      241.10      254.74      8.76 o 
   8   0   4        0.87        0.51      0.33 o 
  -9   1   4       17.28       17.27      1.18 o 
  -8   1   4      740.54      768.09      7.51 o 
  -7   1   4       14.39       16.98      1.07 o 
  -6   1   4        9.08       10.57      0.62 o 
  -5   1   4       80.97       80.81      2.53 o 
  -4   1   4      394.79      441.38      6.46 o 
  -3   1   4      180.75      188.75      3.69 o 
  -2   1   4     1838.66     1694.71     11.79 o 
  -1   1   4       28.75       39.01      0.99 o 
   0   1   4     1030.53     1021.01      4.89 o 
   1   1   4      269.88      256.92      8.43 o 
   2   1   4      519.00      500.81      4.78 o 
   3   1   4        3.14        2.17      0.58 o 
   4   1   4      529.86      547.54      9.01 o 
   5   1   4       12.99       11.98      0.64 o 
   6   1   4      580.51      588.77      6.42 o 
   7   1   4      218.69      212.86      3.82 o 
   8   1   4      237.33      193.88      2.81 o 
  -9   2   4      101.86      102.45      2.20 o 
  -8   2   4       13.45       15.27      1.49 o 
  -7   2   4      169.21      170.69      3.54 o 
  -6   2   4      119.93      117.21      2.40 o 
  -5   2   4       61.98       66.82      2.22 o 
  -4   2   4     1195.91     1217.85     15.08 o 
  -3   2   4      353.51      339.75      8.32 o 
  -2   2   4      224.25      251.74      3.08 o 
  -1   2   4     1346.61     1408.96      5.29 o 
   0   2   4     2335.56     2313.57     15.06 o 
   1   2   4      264.09      276.48      4.19 o 
   2   2   4      956.87     1014.66     10.47 o 
   3   2   4        0.01        0.05      1.15 o 
   4   2   4      593.17      607.43      9.12 o 
   5   2   4        2.51        3.57      0.44 o 
   6   2   4       22.27       21.87      1.40 o 
   7   2   4       29.21       27.26      2.89 o 
   8   2   4       47.27       44.98      1.38 o 
  -9   3   4        0.14       -0.18      0.24 o 
  -8   3   4       30.60       29.91      1.73 o 
  -7   3   4      103.03       97.41      2.84 o 
  -6   3   4     1555.51     1620.82     23.80 o 
  -5   3   4      146.29      138.40      4.19 o 
  -4   3   4     1693.54     1724.34     11.56 o 
  -3   3   4      151.87      167.54      3.85 o 
  -2   3   4       23.42       25.28      1.51 o 
  -1   3   4       14.27        5.41      0.55 o 
   0   3   4       14.11       24.86      1.13 o 
   1   3   4      831.04      926.82      8.90 o 
   2   3   4     1044.84     1052.49     24.55 o 
   3   3   4      198.08      191.45      5.08 o 
   4   3   4       10.75       10.96      0.57 o 
   5   3   4      105.06      112.87      3.45 o 
   6   3   4       50.09       54.87      2.19 o 
   7   3   4      382.06      385.08      5.89 o 
   8   3   4       31.60       27.93      1.29 o 
  -9   4   4       54.69       50.57      1.52 o 
  -8   4   4       55.82       58.31      1.87 o 
  -7   4   4       28.47       28.69      1.65 o 
  -6   4   4      184.65      182.42      4.62 o 
  -5   4   4      311.14      331.93      5.19 o 
  -4   4   4      276.14      301.47      6.22 o 
  -3   4   4      275.83      269.59      5.40 o 
  -2   4   4       35.54       42.16      1.94 o 
  -1   4   4       14.10       15.61      1.48 o 
   0   4   4        1.51        2.03      0.43 o 
   1   4   4      353.03      428.20     14.01 o 
   2   4   4        1.16        6.59      3.14 o 
   3   4   4      185.72      220.93      5.33 o 
   4   4   4        4.66        6.28      0.50 o 
   5   4   4        0.78        0.76      0.50 o 
   6   4   4       25.06       30.56      2.29 o 
   7   4   4      233.78      231.93      5.51 o 
  -8   5   4      132.70      129.76      3.07 o 
  -7   5   4        0.00        0.78      0.39 o 
  -6   5   4        0.01        0.37      0.41 o 
  -5   5   4      133.17      123.80      2.47 o 
  -4   5   4       21.97       23.95      1.89 o 
  -3   5   4       90.26      100.38      3.57 o 
  -2   5   4      124.81      120.21      3.05 o 
  -1   5   4        0.09        1.93      0.66 o 
   0   5   4       64.69       65.78      2.64 o 
   1   5   4        9.68        8.04      0.87 o 
   2   5   4      178.00      178.13      5.39 o 
   3   5   4       48.80       42.36      1.05 o 
   4   5   4      535.00      538.23      9.05 o 
   5   5   4       13.45       15.55      1.69 o 
   6   5   4       53.52       51.61      1.78 o 
   7   5   4       25.97       28.34      1.21 o 
  -8   6   4       21.64       22.21      1.42 o 
  -7   6   4      261.80      262.24      4.84 o 
  -6   6   4       10.90       10.16      0.84 o 
  -5   6   4        2.61        2.96      0.50 o 
  -4   6   4       10.15        8.43      0.60 o 
  -3   6   4      354.31      353.35      4.17 o 
  -2   6   4      201.31      201.93      4.22 o 
  -1   6   4       52.94       45.21      2.62 o 
   0   6   4        1.10        3.18      1.27 o 
   1   6   4      850.00      834.79      9.67 o 
   2   6   4      604.73      564.74      7.16 o 
   3   6   4       46.84       52.31      2.39 o 
   4   6   4      138.52      133.81      1.96 o 
   5   6   4        3.90        4.31      0.49 o 
   6   6   4       91.68       87.78      1.91 o 
   7   6   4       54.07       59.92      5.29 o 
  -7   7   4        2.79        5.26      2.42 o 
  -6   7   4      170.55      173.01      3.33 o 
  -5   7   4      963.61      962.86     13.21 o 
  -4   7   4       10.34       13.40      0.89 o 
  -3   7   4       39.04       30.26      1.22 o 
  -2   7   4      235.84      227.86      4.60 o 
  -1   7   4     1675.35     1609.53     18.86 o 
   0   7   4       34.52       32.14      1.10 o 
   1   7   4        3.01        6.31      0.55 o 
   2   7   4      773.60      728.73      5.04 o 
   3   7   4       34.59       37.10      1.16 o 
   4   7   4      552.91      549.09      4.76 o 
   5   7   4       42.42       37.88      1.37 o 
   6   7   4       20.65       22.39      1.40 o 
  -7   8   4      114.35      106.88      3.32 o 
  -6   8   4        4.85        6.48      0.83 o 
  -5   8   4        7.09        6.41      0.88 o 
  -4   8   4       84.91       91.19      2.70 o 
  -3   8   4        4.20        5.93      0.80 o 
  -2   8   4      117.74      121.36      2.98 o 
  -1   8   4        1.00        2.40      0.47 o 
   0   8   4        8.91        9.53      0.79 o 
   1   8   4     1123.49     1079.62      7.84 o 
   2   8   4       69.83       71.10      1.77 o 
   3   8   4      221.33      221.44      2.99 o 
   4   8   4        1.83        2.25      0.36 o 
   5   8   4       45.55       49.99      1.99 o 
  -6   9   4       29.10       25.27      1.24 o 
  -5   9   4       81.39       77.33      2.32 o 
  -4   9   4      122.33      119.96      5.67 o 
  -3   9   4       31.04       31.89      2.47 o 
  -2   9   4        1.39        1.91      0.41 o 
  -1   9   4      220.73      223.31      4.62 o 
   0   9   4        1.26        1.82      0.37 o 
   1   9   4      488.74      504.83      7.26 o 
   2   9   4      126.28      127.72      2.24 o 
   3   9   4        4.40        5.63      0.43 o 
   4   9   4      222.80      201.18      2.99 o 
   5   9   4      194.91      200.81     13.00 o 
  -5  10   4        4.74        6.51      0.89 o 
  -4  10   4       28.22       23.82      1.15 o 
  -3  10   4      454.65      433.20      9.73 o 
  -2  10   4       64.81       64.46      2.09 o 
  -1  10   4       22.41       20.80      1.06 o 
   0  10   4      130.57      129.88      3.30 o 
   1  10   4        3.52        4.38      0.57 o 
   2  10   4      106.24      101.83      2.21 o 
   3  10   4      449.62      477.19      4.16 o 
  -3  11   4      178.87      191.51      3.77 o 
  -2  11   4       56.36       70.51      2.49 o 
  -1  11   4        3.28        2.96      0.39 o 
   0  11   4       26.13       27.63      1.17 o 
   1  11   4       32.91       37.04      1.66 o 
   2  11   4        1.93        2.24      0.37 o 
  -9   1   5        1.61        1.89      0.56 o 
  -8   1   5        5.55        6.32      1.23 o 
  -7   1   5       34.68       30.11      1.33 o 
  -6   1   5       28.22       35.49      2.03 o 
  -5   1   5       35.06       40.71      3.99 o 
  -4   1   5       12.33       14.24      1.23 o 
  -3   1   5      239.62      235.12      4.31 o 
  -2   1   5        5.18        3.60      0.32 o 
  -1   1   5     2184.21     2003.76      7.52 o 
   0   1   5     1260.67     1294.87      6.82 o 
   1   1   5        6.77        9.07      0.48 o 
   2   1   5      112.41      132.82      8.05 o 
   3   1   5      400.50      429.15     20.46 o 
   4   1   5       26.50       28.31      1.12 o 
   5   1   5        4.27        4.59      0.50 o 
   6   1   5        1.30        2.69      0.64 o 
   7   1   5       66.16       64.61      3.00 o 
  -9   2   5        5.95        6.42      0.87 o 
  -8   2   5        0.08        0.73      0.50 o 
  -7   2   5       50.47       51.31      2.63 o 
  -6   2   5     1266.18     1327.36     14.10 o 
  -5   2   5      716.32      709.09      8.26 o 
  -4   2   5       59.22       51.15      5.74 o 
  -3   2   5      167.65      168.84      4.33 o 
  -2   2   5      118.77      131.54      2.46 o 
  -1   2   5      859.92      863.71      6.21 o 
   0   2   5     1731.89     1687.24     10.15 o 
   1   2   5      132.84      120.92      7.35 o 
   2   2   5      798.98      795.09     12.54 o 
   3   2   5        2.44        1.63      0.54 o 
   4   2   5       65.08       65.32      1.47 o 
   5   2   5      378.22      378.31      4.83 o 
   6   2   5      633.76      627.93      7.81 o 
   7   2   5        0.36        0.68      0.50 o 
  -9   3   5        0.19        0.24      0.52 o 
  -8   3   5      137.40      136.52      4.62 o 
  -7   3   5      421.82      431.27      8.70 o 
  -6   3   5       72.26       72.70      3.06 o 
  -5   3   5       44.81       47.88      2.32 o 
  -4   3   5      292.03      278.14      5.79 o 
  -3   3   5       18.28       36.10      2.70 o 
  -2   3   5     1309.33     1335.89     34.87 o 
  -1   3   5       10.70        8.82      0.59 o 
   0   3   5      477.59      551.01      5.34 o 
   1   3   5     1308.10     1320.31      9.29 o 
   2   3   5      315.18      322.62      8.56 o 
   3   3   5       96.05       88.28      3.64 o 
   4   3   5      292.65      293.59      3.05 o 
   5   3   5      387.03      408.39      4.99 o 
   6   3   5        2.37        3.65      0.52 o 
   7   3   5       47.31       45.15      1.69 o 
  -9   4   5       71.18       64.13      1.78 o 
  -8   4   5      445.07      458.31      9.11 o 
  -7   4   5      352.30      358.88      5.69 o 
  -6   4   5        6.66        6.95      1.00 o 
  -5   4   5        7.07        6.56      0.77 o 
  -4   4   5      171.57      185.43      5.04 o 
  -3   4   5      293.97      301.51      5.94 o 
  -2   4   5      274.27      268.92      4.98 o 
  -1   4   5     1350.37     1262.54      9.53 o 
   0   4   5        0.00        0.67      0.34 o 
   1   4   5     1110.63     1158.16     10.01 o 
   2   4   5        1.67        2.02      0.70 o 
   3   4   5       49.18       51.03      1.16 o 
   4   4   5      295.63      307.79      3.16 o 
   5   4   5       60.96       60.28      2.14 o 
   6   4   5       65.04       67.14      1.98 o 
   7   4   5      139.94      134.06      2.88 o 
  -8   5   5       14.26       15.72      1.28 o 
  -7   5   5        1.19        1.54      0.49 o 
  -6   5   5       34.62       40.73      1.82 o 
  -5   5   5      375.22      367.89      5.71 o 
  -4   5   5       42.05       40.57      1.51 o 
  -3   5   5      173.29      197.32      9.87 o 
  -2   5   5      431.63      430.15      5.82 o 
  -1   5   5       18.86       20.55      1.36 o 
   0   5   5        2.26        2.05      0.62 o 
   1   5   5     1335.00     1280.35     12.24 o 
   2   5   5        4.16        3.11      0.71 o 
   3   5   5      184.90      183.25      2.50 o 
   4   5   5      579.84      568.63      4.78 o 
   5   5   5        0.34        1.63      0.68 o 
   6   5   5       18.23       17.68      0.97 o 
   7   5   5      182.69      160.57      2.94 o 
  -8   6   5       52.67       51.97      2.36 o 
  -7   6   5      206.47      210.27      5.04 o 
  -6   6   5       70.30       72.72      2.06 o 
  -5   6   5       43.50       41.16      1.63 o 
  -4   6   5       26.88       24.08      1.14 o 
  -3   6   5      644.54      626.97      8.46 o 
  -2   6   5       32.64       30.86      1.69 o 
  -1   6   5       35.76       36.24      2.28 o 
   0   6   5        0.39        0.88      0.54 o 
   1   6   5      213.56      216.69      2.59 o 
   2   6   5      690.59      654.75     10.19 o 
   3   6   5      104.77      112.30      3.21 o 
   4   6   5      155.50      160.96      2.14 o 
   5   6   5       34.91       34.69      1.38 o 
   6   6   5       95.62      103.23      3.49 o 
  -7   7   5       89.08       87.62      3.05 o 
  -6   7   5       26.92       26.33      1.25 o 
  -5   7   5        1.27        0.93      0.42 o 
  -4   7   5       55.46       53.85      2.41 o 
  -3   7   5      790.97      757.81      8.00 o 
  -2   7   5       92.34       90.61      2.13 o 
  -1   7   5      987.21      965.43      9.05 o 
   0   7   5      544.29      526.98     12.91 o 
   1   7   5      849.94      839.52      9.24 o 
   2   7   5      160.84      157.54      2.22 o 
   3   7   5      147.67      144.20      2.21 o 
   4   7   5       19.05       17.01      0.68 o 
   5   7   5        1.95        1.43      0.43 o 
   6   7   5       11.10       12.85      2.03 o 
  -7   8   5      144.44      127.06      3.10 o 
  -6   8   5       12.90       13.22      0.98 o 
  -5   8   5       28.78       23.43      1.27 o 
  -4   8   5        8.83        7.65      1.05 o 
  -3   8   5       77.26       69.05      2.54 o 
  -2   8   5      326.98      311.45     10.34 o 
  -1   8   5     1518.57     1517.19     10.75 o 
   0   8   5      603.29      593.29      6.04 o 
   1   8   5      281.83      277.38      3.34 o 
   2   8   5       12.99       15.17      0.86 o 
   3   8   5       88.04       99.08      1.78 o 
   4   8   5       51.16       55.19      1.91 o 
   5   8   5       33.34       36.89      1.84 o 
  -6   9   5        0.46        0.94      0.37 o 
  -5   9   5       32.85       29.15      1.78 o 
  -4   9   5       54.60       52.65      2.39 o 
  -3   9   5      129.30      131.51      2.87 o 
  -2   9   5       62.74       68.00      2.08 o 
  -1   9   5       14.56       18.58      1.09 o 
   0   9   5       22.66       29.77      1.32 o 
   1   9   5        0.60        1.47      0.59 o 
   2   9   5       58.19       53.57      1.40 o 
   3   9   5        0.53        0.44      0.35 o 
   4   9   5       18.84       17.98      1.03 o 
  -5  10   5      162.66      167.78      2.44 o 
  -4  10   5        1.87        1.15      0.35 o 
  -3  10   5        0.01        0.94      0.52 o 
  -2  10   5        4.06        4.81      1.16 o 
  -1  10   5       16.22       14.88      1.25 o 
   0  10   5       37.14       44.66      1.85 o 
   1  10   5        2.92        4.22      1.45 o 
   2  10   5       17.90       17.68      1.10 o 
   3  10   5        1.69        3.83      0.47 o 
  -3  11   5        0.10        0.71      0.30 o 
  -2  11   5      252.58      274.36      4.55 o 
  -1  11   5      111.56      116.79      2.23 o 
   0  11   5        2.58        3.19      0.40 o 
   1  11   5       12.69       16.54      1.49 o 
  -9   0   6       21.38       21.97      2.05 o 
  -8   0   6       28.78       30.78      2.34 o 
  -7   0   6       24.53       25.36      1.54 o 
  -6   0   6       64.16       67.76      2.50 o 
  -5   0   6      315.33      326.55      9.36 o 
  -4   0   6      609.29      636.79     11.28 o 
  -3   0   6     1495.67     1421.71     10.53 o 
  -2   0   6      372.21      392.51      5.85 o 
  -1   0   6       20.70       17.39      0.94 o 
   0   0   6        5.36        6.15      0.73 o 
   1   0   6       65.93       71.69      2.51 o 
   2   0   6       19.50       17.84      1.34 o 
   3   0   6     1165.41     1076.66     19.38 o 
   4   0   6      157.95      147.25      3.50 o 
   5   0   6       16.56       16.16      1.72 o 
   6   0   6        1.74        2.32      0.66 o 
   7   0   6       21.61       23.60      2.33 o 
  -9   1   6       66.79       59.11      4.67 o 
  -8   1   6      366.56      367.89      8.39 o 
  -7   1   6      184.24      190.07      3.55 o 
  -6   1   6       48.38       55.47      2.66 o 
  -5   1   6      696.88      693.95      9.80 o 
  -4   1   6      810.60      803.53      9.70 o 
  -3   1   6      243.31      269.79      5.80 o 
  -2   1   6       28.77       40.40      1.72 o 
  -1   1   6     1189.03     1200.76     11.92 o 
   0   1   6       35.89       36.59      1.13 o 
   1   1   6      689.15      640.75      6.03 o 
   2   1   6       38.50       28.85      1.34 o 
   3   1   6      674.73      678.40     11.63 o 
   4   1   6       13.87       13.77      0.97 o 
   5   1   6       31.69       28.87      1.10 o 
   6   1   6       35.02       33.59      2.01 o 
   7   1   6       23.55       16.44      1.60 o 
  -9   2   6       29.79       29.89      1.71 o 
  -8   2   6      112.71      130.02      4.58 o 
  -7   2   6        2.62        2.80      0.77 o 
  -6   2   6      309.30      311.29      3.93 o 
  -5   2   6        0.01        0.37      0.44 o 
  -4   2   6      334.84      308.74     12.99 o 
  -3   2   6       94.74      113.40      2.57 o 
  -2   2   6      176.10      200.27      9.12 o 
  -1   2   6      250.15      288.84      3.28 o 
   0   2   6      838.96      931.88      7.17 o 
   1   2   6      342.92      321.51     14.29 o 
   2   2   6        9.94        9.49      1.35 o 
   3   2   6       41.69       44.73      1.45 o 
   4   2   6        2.39        6.84      1.03 o 
   5   2   6      186.75      202.70      5.17 o 
   6   2   6      140.26      136.38      3.00 o 
   7   2   6        0.00        0.90      0.47 o 
  -9   3   6        6.79        4.61      0.50 o 
  -8   3   6      255.38      253.29      5.01 o 
  -7   3   6       36.91       37.76      2.19 o 
  -6   3   6      816.64      814.45     11.45 o 
  -5   3   6       26.87       26.43      1.32 o 
  -4   3   6       55.92       55.76      2.72 o 
  -3   3   6       24.18       30.50      1.42 o 
  -2   3   6        2.89        2.04      0.55 o 
  -1   3   6     1044.37     1130.19     51.59 o 
   0   3   6      269.03      268.14      8.33 o 
   1   3   6      272.81      246.71      3.51 o 
   2   3   6       28.30       24.09      1.89 o 
   3   3   6       19.10       17.83      0.73 o 
   4   3   6        1.72        2.29      0.39 o 
   5   3   6      852.05      863.56      6.14 o 
   6   3   6        1.95        3.10      0.45 o 
   7   3   6      143.71      132.83      4.58 o 
  -9   4   6      119.71      102.66      2.82 o 
  -8   4   6      452.55      445.39      6.92 o 
  -7   4   6       77.09       78.02      2.41 o 
  -6   4   6        0.81        0.73      0.43 o 
  -5   4   6        8.10       10.05      1.05 o 
  -4   4   6        6.39        6.94      1.18 o 
  -3   4   6       16.82       15.17      4.50 o 
  -2   4   6       71.29       66.91      6.25 o 
  -1   4   6      529.06      545.01      9.18 o 
   0   4   6      104.23      114.77      2.91 o 
   1   4   6        1.20        3.43      0.89 o 
   2   4   6       12.61       14.39      1.32 o 
   3   4   6        7.49        6.82      0.46 o 
   4   4   6        5.63        3.64      0.50 o 
   5   4   6        0.16        0.59      0.36 o 
   6   4   6        8.84        9.72      0.79 o 
   7   4   6       88.79       71.00      2.87 o 
  -8   5   6       25.23       28.11      1.20 o 
  -7   5   6       45.57       51.70      1.86 o 
  -6   5   6        4.04        4.29      0.84 o 
  -5   5   6      231.42      224.55      5.00 o 
  -4   5   6       35.34       35.50      1.45 o 
  -3   5   6      402.62      416.58      6.18 o 
  -2   5   6       72.39       76.58      3.31 o 
  -1   5   6      393.91      393.97     15.33 o 
   0   5   6       63.26       50.98      2.60 o 
   1   5   6       47.89       52.93      1.83 o 
   2   5   6        1.73        1.48      0.23 o 
   3   5   6        8.64        7.45      0.54 o 
   4   5   6      369.50      384.97      4.09 o 
   5   5   6       35.25       35.13      1.24 o 
   6   5   6       55.48       55.44      1.46 o 
  -8   6   6       22.08       21.47      0.95 o 
  -7   6   6       39.65       39.09      1.61 o 
  -6   6   6       46.59       47.51      1.82 o 
  -5   6   6       73.48       68.00      2.36 o 
  -4   6   6      338.38      339.29     10.51 o 
  -3   6   6      125.20      121.54      2.74 o 
  -2   6   6      566.18      579.17      6.46 o 
  -1   6   6      257.05      240.20      3.17 o 
   0   6   6      679.69      665.85      7.38 o 
   1   6   6     1260.53     1237.67      7.73 o 
   2   6   6      620.56      594.95      6.41 o 
   3   6   6       96.89       87.04      1.47 o 
   4   6   6       35.52       33.63      1.10 o 
   5   6   6       15.47       14.03      0.80 o 
   6   6   6       39.56       41.72      3.91 o 
  -7   7   6       21.83       21.11      1.95 o 
  -6   7   6        2.71        2.04      0.48 o 
  -5   7   6       40.37       42.57      2.05 o 
  -4   7   6      179.37      188.22      3.92 o 
  -3   7   6      196.07      194.54      3.56 o 
  -2   7   6        7.15        7.36      0.92 o 
  -1   7   6     1495.87     1455.53     11.62 o 
   0   7   6     1163.52     1117.74     10.11 o 
   1   7   6       95.16       97.24      1.94 o 
   2   7   6        4.87        5.03      0.41 o 
   3   7   6      138.75      138.15      3.08 o 
   4   7   6      450.45      435.80      8.96 o 
   5   7   6       64.56       51.90      2.21 o 
  -7   8   6       22.57       16.46      1.40 o 
  -6   8   6       46.60       45.38      1.35 o 
  -5   8   6      102.17       99.77      3.62 o 
  -4   8   6      171.65      178.77      3.86 o 
  -3   8   6       41.57       40.28      1.68 o 
  -2   8   6      751.64      766.41     19.12 o 
  -1   8   6      154.30      165.57      4.74 o 
   0   8   6       12.23       12.82      0.81 o 
   1   8   6       98.49       99.36      1.84 o 
   2   8   6      137.10      133.69      2.02 o 
   3   8   6       15.52       18.87      0.75 o 
   4   8   6      147.56      139.16      2.96 o 
  -6   9   6      138.82      134.41      2.79 o 
  -5   9   6       26.02       19.27      1.30 o 
  -4   9   6       14.51       13.88      1.01 o 
  -3   9   6      228.49      227.62      4.02 o 
  -2   9   6      140.35      145.14      3.28 o 
  -1   9   6        0.07        0.16      0.36 o 
   0   9   6      497.91      524.97      5.59 o 
   1   9   6        1.25        1.42      0.30 o 
   2   9   6        2.23        1.72      0.35 o 
   3   9   6        0.34        0.72      0.21 o 
   4   9   6        0.24        0.73      0.38 o 
  -4  10   6      323.11      344.59      4.17 o 
  -3  10   6        0.01        0.66      0.36 o 
  -2  10   6      445.62      435.02      3.98 o 
  -1  10   6      135.26      137.80      2.43 o 
   0  10   6       22.37       18.96      1.39 o 
   1  10   6       30.96       32.35      1.34 o 
   2  10   6      254.71      249.81      4.84 o 
  -2  11   6       74.51       77.05      6.45 o 
  -1  11   6       34.72       40.44      1.38 o 
   0  11   6       62.16       61.58      1.60 o 
  -9   1   7       12.41       11.89      1.25 o 
  -8   1   7        0.42        0.94      0.65 o 
  -7   1   7        0.00        0.83      0.41 o 
  -6   1   7        2.13        2.31      0.80 o 
  -5   1   7       39.98       40.20      2.07 o 
  -4   1   7      331.47      352.44     17.40 o 
  -3   1   7      415.93      410.68      5.62 o 
  -2   1   7       34.93       29.35      1.25 o 
  -1   1   7      204.62      204.47      3.56 o 
   0   1   7       60.44       48.28      2.00 o 
   1   1   7        2.38        4.74      1.40 o 
   2   1   7        1.34        1.60      0.38 o 
   3   1   7      285.91      268.29      3.70 o 
   4   1   7       98.80      102.00      2.57 o 
   5   1   7      112.98      111.89      3.48 o 
   6   1   7       65.57       64.32      2.05 o 
   7   1   7       44.11       37.67      1.62 o 
  -9   2   7       27.89       29.51      1.37 o 
  -8   2   7       50.29       44.63      2.24 o 
  -7   2   7        1.72        2.33      0.61 o 
  -6   2   7       42.23       40.69      2.87 o 
  -5   2   7       28.92       27.53      1.37 o 
  -4   2   7       68.15       76.61      3.08 o 
  -3   2   7      154.65      141.57      3.04 o 
  -2   2   7      168.06      155.55      4.92 o 
  -1   2   7      269.66      300.69      8.69 o 
   0   2   7      550.32      564.33      7.43 o 
   1   2   7      310.04      305.44      4.19 o 
   2   2   7      125.47      117.73     10.76 o 
   3   2   7      505.35      472.07      4.90 o 
   4   2   7      142.04      125.88      4.77 o 
   5   2   7      431.03      436.20      5.99 o 
   6   2   7       29.44       30.54      1.36 o 
  -9   3   7       22.51       19.06      1.27 o 
  -8   3   7        8.11        8.19      0.73 o 
  -7   3   7        6.33        6.78      1.20 o 
  -6   3   7       19.31       20.27      1.96 o 
  -5   3   7        5.08        4.47      0.61 o 
  -4   3   7      303.40      281.10     13.70 o 
  -3   3   7       32.61       37.28      1.64 o 
  -2   3   7     2935.33     3033.00     15.81 o 
  -1   3   7      175.83      169.19      2.90 o 
   0   3   7      132.43      126.45      3.06 o 
   1   3   7      362.34      405.86      4.71 o 
   2   3   7       46.61       37.37      1.14 o 
   3   3   7       60.39       64.17      1.57 o 
   4   3   7      117.99      105.41      4.87 o 
   5   3   7      292.74      319.78      4.23 o 
   6   3   7        0.63        0.71      0.48 o 
  -8   4   7      162.77      158.12      2.72 o 
  -7   4   7     1015.54     1040.14      9.49 o 
  -6   4   7       56.78       57.90      2.19 o 
  -5   4   7       80.32       74.33      2.76 o 
  -4   4   7      186.18      199.90      3.89 o 
  -3   4   7       19.48       20.01      3.85 o 
  -2   4   7      786.42      800.51     10.53 o 
  -1   4   7      142.88      143.87      3.27 o 
   0   4   7        7.53        9.33      1.10 o 
   1   4   7       65.76       58.10      1.27 o 
   2   4   7       30.62       32.85      1.03 o 
   3   4   7      245.41      220.24      3.28 o 
   4   4   7      311.06      302.14      6.61 o 
   5   4   7       40.44       42.50      1.32 o 
   6   4   7        3.78        3.43      0.34 o 
  -8   5   7        6.23        4.43      0.48 o 
  -7   5   7      160.97      167.78      3.48 o 
  -6   5   7        2.03        3.01      0.79 o 
  -5   5   7      661.42      656.10      9.48 o 
  -4   5   7      680.50      662.23      9.27 o 
  -3   5   7       84.04       79.96      2.30 o 
  -2   5   7      332.27      341.83      4.18 o 
  -1   5   7        0.89        1.63      0.29 o 
   0   5   7       28.79       30.15      1.31 o 
   1   5   7       37.46       51.58      1.45 o 
   2   5   7       21.82       24.48      0.82 o 
   3   5   7       48.34       58.95      1.46 o 
   4   5   7        7.93        6.44      0.64 o 
   5   5   7        0.42        0.23      0.24 o 
   6   5   7        4.67        5.92      0.63 o 
  -8   6   7        0.78        0.98      0.79 o 
  -7   6   7       77.04       72.04      2.03 o 
  -6   6   7       71.38       73.58      2.53 o 
  -5   6   7      461.68      465.09      6.05 o 
  -4   6   7        4.02        5.74      1.06 o 
  -3   6   7      329.08      333.27      5.01 o 
  -2   6   7      199.78      198.41      5.18 o 
  -1   6   7       58.80       57.93      1.61 o 
   0   6   7       19.95       22.08      1.79 o 
   1   6   7       21.36       27.44      1.13 o 
   2   6   7        0.01        1.05      0.28 o 
   3   6   7      159.08      143.08      2.32 o 
   4   6   7        0.00        0.40      0.39 o 
   5   6   7       56.55       49.83      2.16 o 
  -7   7   7        3.05        2.63      0.41 o 
  -6   7   7      105.27      100.88      2.31 o 
  -5   7   7       58.09       56.70      1.92 o 
  -4   7   7       16.44       15.51      1.02 o 
  -3   7   7      637.97      637.95     10.40 o 
  -2   7   7       31.86       32.98      2.09 o 
  -1   7   7      203.93      207.01      3.76 o 
   0   7   7        0.98        2.33      0.51 o 
   1   7   7       39.52       38.74      1.23 o 
   2   7   7      274.21      266.31      7.51 o 
   3   7   7       80.25       64.97      1.67 o 
   4   7   7        3.01        5.34      0.52 o 
   5   7   7        0.11        0.51      0.29 o 
  -6   8   7        4.76        5.11      0.73 o 
  -5   8   7       62.98       60.75      2.29 o 
  -4   8   7      148.30      148.05      3.26 o 
  -3   8   7      312.93      326.15      4.22 o 
  -2   8   7       93.57       93.63      4.11 o 
  -1   8   7       81.74       87.62      6.20 o 
   0   8   7      416.87      428.56      5.63 o 
   1   8   7       29.30       31.45      1.06 o 
   2   8   7        6.37        7.43      0.53 o 
   3   8   7        0.36        1.23      0.28 o 
   4   8   7       47.79       49.99      1.53 o 
  -5   9   7       44.78       45.75      2.29 o 
  -4   9   7       14.87        8.98      1.03 o 
  -3   9   7      190.10      187.98      3.75 o 
  -2   9   7       65.05       68.99      2.13 o 
  -1   9   7       12.81       13.56      0.83 o 
   0   9   7       53.34       57.59      1.46 o 
   1   9   7       71.56       74.03      1.55 o 
   2   9   7       13.17       12.88      0.65 o 
   3   9   7       21.03       19.30      1.04 o 
  -4  10   7        1.73        2.15      0.33 o 
  -3  10   7       35.25       34.26      0.93 o 
  -2  10   7       53.14       55.52      1.83 o 
  -1  10   7       59.71       57.97      1.27 o 
   0  10   7       55.66       60.50      1.70 o 
   1  10   7       79.19       71.34      1.49 o 
  -9   0   8       32.93       32.69      2.20 o 
  -8   0   8      117.29      125.50      4.53 o 
  -7   0   8       94.76       99.30      4.74 o 
  -6   0   8     1259.58     1178.39     14.16 o 
  -5   0   8        0.30        1.18      0.82 o 
  -4   0   8      185.77      157.54      6.41 o 
  -3   0   8      722.17      697.55      8.42 o 
  -2   0   8     1857.19     1824.89     20.28 o 
  -1   0   8     2440.55     2412.27     23.30 o 
   0   0   8      441.79      439.54     10.05 o 
   1   0   8     1617.60     1504.25     18.57 o 
   2   0   8      159.30      143.43      3.29 o 
   3   0   8      346.29      354.95     13.51 o 
   4   0   8       75.19       76.43      2.83 o 
   5   0   8      475.56      498.64      5.82 o 
   6   0   8       32.12       32.75      2.73 o 
  -9   1   8      115.77      116.97      5.21 o 
  -8   1   8        0.12        0.47      0.41 o 
  -7   1   8       83.90       92.84      2.56 o 
  -6   1   8       34.99       32.68      2.11 o 
  -5   1   8       87.60       91.67      2.72 o 
  -4   1   8        3.55        1.77      0.57 o 
  -3   1   8      335.71      347.78      4.98 o 
  -2   1   8       11.05       12.10      1.24 o 
  -1   1   8       88.91       89.79      4.32 o 
   0   1   8       14.41       14.49      1.10 o 
   1   1   8      585.76      580.29      7.99 o 
   2   1   8       26.34       27.20      2.38 o 
   3   1   8      466.48      447.15      8.44 o 
   4   1   8       50.83       50.45      1.50 o 
   5   1   8      406.22      437.84      8.98 o 
   6   1   8        7.60        9.55      1.94 o 
  -9   2   8        1.42        1.45      0.32 o 
  -8   2   8       37.57       38.56      1.83 o 
  -7   2   8       43.59       45.49      1.97 o 
  -6   2   8       34.79       31.70      2.06 o 
  -5   2   8       22.83       22.51      1.28 o 
  -4   2   8      616.56      608.27     10.75 o 
  -3   2   8        3.94        2.42      0.59 o 
  -2   2   8       32.60       28.55      1.96 o 
  -1   2   8      261.15      279.33      4.64 o 
   0   2   8      147.75      142.28      3.42 o 
   1   2   8       76.75       66.15      1.82 o 
   2   2   8        8.62        9.89      0.96 o 
   3   2   8     1344.22     1382.99     19.08 o 
   4   2   8       54.10       46.84      2.31 o 
   5   2   8       15.43       12.49      0.85 o 
   6   2   8        2.69        1.76      0.54 o 
  -9   3   8       52.33       48.65      2.42 o 
  -8   3   8       20.73       19.57      0.95 o 
  -7   3   8       15.05       15.80      1.05 o 
  -6   3   8       95.44       92.15      3.57 o 
  -5   3   8      106.62      111.95      3.11 o 
  -4   3   8        1.16        2.20      0.48 o 
  -3   3   8       33.29       30.66      1.58 o 
  -2   3   8        0.56        0.80      0.59 o 
  -1   3   8       27.60       29.86      1.56 o 
   0   3   8       32.17       33.21      1.42 o 
   1   3   8      361.87      361.11      3.35 o 
   2   3   8       51.01       60.21      1.48 o 
   3   3   8      269.41      235.90      5.07 o 
   4   3   8       33.67       24.99      1.28 o 
   5   3   8      408.25      430.13      5.11 o 
   6   3   8       60.75       53.50      1.51 o 
  -8   4   8       70.54       70.69      2.25 o 
  -7   4   8      403.54      398.52      6.25 o 
  -6   4   8       65.13       67.41      2.57 o 
  -5   4   8        4.71        3.79      0.85 o 
  -4   4   8       17.08       21.86      1.50 o 
  -3   4   8      147.25      145.89      4.66 o 
  -2   4   8       58.56       66.97      2.85 o 
  -1   4   8        2.93        6.30      0.62 o 
   0   4   8       40.28       39.90      1.07 o 
   1   4   8        0.26        0.35      0.16 o 
   2   4   8      121.20       98.52      2.71 o 
   3   4   8      155.65      161.91      3.06 o 
   4   4   8        9.94       10.08      0.72 o 
   5   4   8        1.47        1.91      0.31 o 
  -8   5   8        5.11        6.33      0.62 o 
  -7   5   8       17.44       16.39      1.33 o 
  -6   5   8       13.71       15.18      1.59 o 
  -5   5   8      773.36      779.65     10.09 o 
  -4   5   8      209.20      208.46      5.19 o 
  -3   5   8       87.33       91.33      3.41 o 
  -2   5   8       86.71       92.37      2.20 o 
  -1   5   8      122.30      107.66      2.33 o 
   0   5   8       71.49       64.00      1.73 o 
   1   5   8        0.05        0.39      0.24 o 
   2   5   8       28.42       24.08      0.89 o 
   3   5   8        0.00        0.50      0.33 o 
   4   5   8       10.60       11.84      0.74 o 
   5   5   8        3.94        2.91      0.26 o 
  -7   6   8        4.07        5.04      0.71 o 
  -6   6   8        1.74        2.38      0.43 o 
  -5   6   8      172.68      166.16      3.17 o 
  -4   6   8       89.34       94.35      3.83 o 
  -3   6   8      221.58      211.22      4.11 o 
  -2   6   8        2.36        2.63      0.68 o 
  -1   6   8       87.01       82.62      2.31 o 
   0   6   8      144.85      142.43      2.23 o 
   1   6   8      400.15      375.89      3.48 o 
   2   6   8       57.33       59.02      1.92 o 
   3   6   8       24.26       24.50      1.18 o 
   4   6   8        0.29        0.12      0.29 o 
   5   6   8       19.42       16.90      0.94 o 
  -7   7   8      273.11      259.77      9.02 o 
  -6   7   8       13.49       14.47      0.92 o 
  -5   7   8       24.75       25.67      1.43 o 
  -4   7   8        1.05        1.13      0.35 o 
  -3   7   8      123.37      122.70      2.99 o 
  -2   7   8      199.62      203.73      4.28 o 
  -1   7   8      785.17      794.50      9.26 o 
   0   7   8       16.26       15.13      0.83 o 
   1   7   8      220.46      215.50      2.65 o 
   2   7   8        0.16        0.93      0.31 o 
   3   7   8        0.96        2.36      0.40 o 
   4   7   8      371.63      385.38      7.30 o 
  -6   8   8        2.69        1.68      0.31 o 
  -5   8   8        0.70        0.62      0.35 o 
  -4   8   8        5.31        6.56      0.76 o 
  -3   8   8      259.50      275.77      4.09 o 
  -2   8   8      669.28      679.66      6.55 o 
  -1   8   8      235.95      243.50      6.80 o 
   0   8   8        1.46        1.29      0.33 o 
   1   8   8       40.75       39.52      1.24 o 
   2   8   8        0.52        0.19      0.24 o 
   3   8   8        0.00        0.57      0.22 o 
  -5   9   8      460.41      420.26     15.33 o 
  -4   9   8      117.01      109.58      2.30 o 
  -3   9   8      355.18      372.27      4.83 o 
  -2   9   8       20.08       22.77      1.13 o 
  -1   9   8      128.77      133.96      2.49 o 
   0   9   8        7.01       10.93      0.67 o 
   1   9   8       22.94       22.78      0.74 o 
   2   9   8      139.71      129.82      2.67 o 
  -3  10   8       58.81       58.67      1.63 o 
  -2  10   8        4.48        6.15      0.51 o 
  -1  10   8        3.03        3.86      0.35 o 
   0  10   8       50.67       57.57      1.71 o 
  -9   1   9        7.62        6.22      0.99 o 
  -8   1   9        2.99        2.94      0.53 o 
  -7   1   9        0.92        1.66      0.56 o 
  -6   1   9       42.34       45.47      2.14 o 
  -5   1   9       36.87       35.35      2.57 o 
  -4   1   9       17.74       19.87      1.19 o 
  -3   1   9        9.45        7.87      0.75 o 
  -2   1   9      553.80      541.67     21.93 o 
  -1   1   9        3.08        2.66      0.74 o 
   0   1   9       93.42       82.91      3.35 o 
   1   1   9      793.34      741.92      9.94 o 
   2   1   9      331.51      335.45      8.49 o 
   3   1   9       17.99       22.82      1.37 o 
   4   1   9       22.71       23.18      2.22 o 
   5   1   9       90.11       97.49      2.34 o 
  -8   2   9      195.21      194.53      3.71 o 
  -7   2   9      212.38      224.23      5.94 o 
  -6   2   9       39.36       37.65      2.24 o 
  -5   2   9      258.60      263.09      5.45 o 
  -4   2   9        7.89        6.23      0.55 o 
  -3   2   9       27.50       26.97      1.20 o 
  -2   2   9       50.74       51.24      1.61 o 
  -1   2   9        4.62        4.93      0.57 o 
   0   2   9       97.98       85.30      1.85 o 
   1   2   9      510.88      473.67      5.48 o 
   2   2   9      445.31      430.20      9.91 o 
   3   2   9      152.01      145.10      3.40 o 
   4   2   9        8.19       10.56      1.09 o 
   5   2   9      269.34      267.39      6.80 o 
  -8   3   9       24.25       22.90      0.89 o 
  -7   3   9        0.14        0.65      0.43 o 
  -6   3   9        1.39        1.30      0.54 o 
  -5   3   9       59.27       65.99      2.39 o 
  -4   3   9       30.53       36.70      1.64 o 
  -3   3   9        7.74        6.63      0.52 o 
  -2   3   9       67.94       75.35      1.68 o 
  -1   3   9       63.41       57.94      1.36 o 
   0   3   9        1.07        0.96      0.22 o 
   1   3   9        5.54        8.35      0.95 o 
   2   3   9      125.68       96.67      2.18 o 
   3   3   9      105.10      101.18      4.60 o 
   4   3   9        2.13        2.18      0.55 o 
   5   3   9       95.10       96.81      3.33 o 
  -8   4   9        1.01        1.12      0.30 o 
  -7   4   9      814.37      814.44     12.66 o 
  -6   4   9       63.78       60.09      2.38 o 
  -5   4   9       14.78       14.88      1.03 o 
  -4   4   9      379.13      405.00      5.88 o 
  -3   4   9      146.61      141.46      4.03 o 
  -2   4   9       27.10       24.03      1.64 o 
  -1   4   9       70.23       87.64      2.42 o 
   0   4   9      396.25      376.28      3.58 o 
   1   4   9      181.67      169.69      4.94 o 
   2   4   9        8.89        4.75      0.61 o 
   3   4   9        6.07        5.49      0.86 o 
   4   4   9       25.54       26.75      1.36 o 
   5   4   9       38.15       32.46      1.30 o 
  -8   5   9        1.02        1.49      0.28 o 
  -7   5   9      261.27      246.22      9.67 o 
  -6   5   9      133.89      131.30      3.12 o 
  -5   5   9      316.35      326.97      6.05 o 
  -4   5   9      225.77      247.37      5.52 o 
  -3   5   9       37.30       38.39      2.22 o 
  -2   5   9       14.71       17.08      1.21 o 
  -1   5   9      447.93      400.93      4.45 o 
   0   5   9      290.48      289.08      3.43 o 
   1   5   9        0.47        0.69      0.29 o 
   2   5   9       12.71       10.32      0.75 o 
   3   5   9      202.42      193.37      5.75 o 
   4   5   9        4.56        5.58      0.55 o 
  -7   6   9       46.73       46.46      2.15 o 
  -6   6   9       26.49       25.68      1.10 o 
  -5   6   9      130.91      135.21      3.53 o 
  -4   6   9       49.90       54.54      1.98 o 
  -3   6   9       31.46       30.04      1.49 o 
  -2   6   9       19.00       18.41      1.28 o 
  -1   6   9       29.34       26.37      1.33 o 
   0   6   9        4.85        3.68      0.39 o 
   1   6   9      371.42      344.77      3.35 o 
   2   6   9       71.83       75.65      2.03 o 
   3   6   9        1.46        2.42      0.45 o 
   4   6   9        2.06        3.55      0.35 o 
  -6   7   9        0.26        0.32      0.24 o 
  -5   7   9        0.89        0.69      0.39 o 
  -4   7   9       22.74       25.21      1.24 o 
  -3   7   9       95.35       97.31      2.72 o 
  -2   7   9       75.82       83.58      3.75 o 
  -1   7   9      132.69      134.81      2.36 o 
   0   7   9      210.78      210.80      2.69 o 
   1   7   9       75.97       64.47      1.43 o 
   2   7   9       98.26      112.46      2.17 o 
   3   7   9       64.34       63.55      1.87 o 
  -5   8   9       27.51       24.21      1.16 o 
  -4   8   9        0.92        1.89      0.39 o 
  -3   8   9       10.55       11.77      0.80 o 
  -2   8   9      152.57      153.98      2.84 o 
  -1   8   9       86.65       88.33      1.58 o 
   0   8   9       10.54       11.85      0.59 o 
   1   8   9       30.33       32.04      0.97 o 
   2   8   9      109.59      122.22      1.99 o 
  -4   9   9      412.05      395.20      5.01 o 
  -3   9   9      311.02      331.55      3.79 o 
  -2   9   9       37.94       41.16      1.16 o 
  -1   9   9        0.38        0.92      0.20 o 
   0   9   9       21.01       19.89      0.70 o 
   1   9   9       16.88       15.62      1.61 o 
  -8   0  10      212.93      212.54      4.62 o 
  -7   0  10       12.59       14.70      2.06 o 
  -6   0  10      134.53      151.19      7.24 o 
  -5   0  10      470.84      495.49      7.54 o 
  -4   0  10      198.66      192.83      4.00 o 
  -3   0  10       40.44       43.53      1.89 o 
  -2   0  10      307.83      314.64      5.82 o 
  -1   0  10     3620.67     3629.48     24.00 o 
   0   0  10      268.85      256.73      5.11 o 
   1   0  10       57.98       55.65      2.89 o 
   2   0  10      515.11      525.51     12.87 o 
   3   0  10       16.23       15.52      3.17 o 
   4   0  10       93.12       91.34      3.23 o 
   5   0  10        3.55        1.42      0.65 o 
  -8   1  10        0.38        0.34      0.24 o 
  -7   1  10      219.90      234.80      4.62 o 
  -6   1  10      143.56      139.61      3.52 o 
  -5   1  10       73.59       78.81      2.35 o 
  -4   1  10       90.38       95.75      2.51 o 
  -3   1  10      642.23      664.19      8.65 o 
  -2   1  10      390.47      387.30      6.57 o 
  -1   1  10       38.31       41.34      2.32 o 
   0   1  10      565.80      551.82      5.29 o 
   1   1  10      429.63      419.03      7.97 o 
   2   1  10      193.43      194.17      4.19 o 
   3   1  10       12.91       13.42      0.99 o 
   4   1  10        5.58        7.13      0.50 o 
   5   1  10       47.49       44.40      4.76 o 
  -8   2  10       97.24       88.48      2.92 o 
  -7   2  10        2.09        2.28      0.46 o 
  -6   2  10        1.17        1.29      0.48 o 
  -5   2  10        0.12        0.08      0.39 o 
  -4   2  10        2.55        2.90      0.49 o 
  -3   2  10       80.55       76.74      2.10 o 
  -2   2  10       42.36       39.23      1.85 o 
  -1   2  10       87.50       94.07      2.14 o 
   0   2  10        0.46        1.86      0.30 o 
   1   2  10      237.19      241.08      3.93 o 
   2   2  10       17.68       18.86      1.03 o 
   3   2  10      209.64      215.50      5.95 o 
   4   2  10       61.83       60.25      3.17 o 
   5   2  10      179.63      168.51      4.08 o 
  -8   3  10      120.07       99.62      6.56 o 
  -7   3  10       83.70       87.11      2.36 o 
  -6   3  10        1.29        1.00      0.42 o 
  -5   3  10       34.95       33.99      1.54 o 
  -4   3  10       66.79       66.97      2.18 o 
  -3   3  10        0.07        0.64      0.29 o 
  -2   3  10      105.74      110.46      2.20 o 
  -1   3  10      161.17      152.59      2.39 o 
   0   3  10      458.31      457.71     13.13 o 
   1   3  10        0.03        1.78      0.57 o 
   2   3  10      300.72      272.20      8.20 o 
   3   3  10        1.59        0.82      0.37 o 
   4   3  10        5.68        5.81      0.66 o 
  -8   4  10      116.85       97.94      3.95 o 
  -7   4  10       97.41       96.42      3.75 o 
  -6   4  10       33.75       32.87      1.59 o 
  -5   4  10        7.16        7.70      0.91 o 
  -4   4  10      108.16      117.16      2.68 o 
  -3   4  10        3.98        1.72      0.42 o 
  -2   4  10      304.14      303.32      4.30 o 
  -1   4  10       58.02       50.86      1.66 o 
   0   4  10       79.68       66.94      2.75 o 
   1   4  10       28.09       25.69      1.42 o 
   2   4  10       68.46       64.89      2.24 o 
   3   4  10       55.61       56.26      2.14 o 
   4   4  10      155.73      180.28      3.46 o 
  -7   5  10       62.67       60.49      2.05 o 
  -6   5  10      220.33      221.82      4.36 o 
  -5   5  10       16.67       20.47      1.59 o 
  -4   5  10       99.28      104.49      3.39 o 
  -3   5  10        4.82        6.90      0.80 o 
  -2   5  10      213.00      215.45      3.56 o 
  -1   5  10      278.79      264.43      7.67 o 
   0   5  10      103.79       90.66      4.19 o 
   1   5  10        4.44        4.78      0.52 o 
   2   5  10       30.54       30.02      1.88 o 
   3   5  10       41.83       44.71      1.47 o 
   4   5  10       16.38       15.16      0.75 o 
  -7   6  10       46.35       40.52      2.52 o 
  -6   6  10        0.10       -0.18      0.31 o 
  -5   6  10      113.16      112.97      2.39 o 
  -4   6  10      195.44      202.64      4.15 o 
  -3   6  10      161.88      171.87      3.83 o 
  -2   6  10      132.03      136.97      3.21 o 
  -1   6  10       15.99       22.50      1.20 o 
   0   6  10       78.50       81.71      2.54 o 
   1   6  10       45.99       44.82      1.27 o 
   2   6  10       96.69       94.05      2.67 o 
   3   6  10      136.02      134.77      3.11 o 
  -6   7  10        6.34        5.51      0.48 o 
  -5   7  10        0.05        0.30      0.26 o 
  -4   7  10        0.00        1.29      0.40 o 
  -3   7  10        0.71        0.68      0.38 o 
  -2   7  10        4.16        5.06      0.57 o 
  -1   7  10        7.37        8.36      0.54 o 
   0   7  10        2.05        2.27      0.35 o 
   1   7  10       59.42       76.68      3.21 o 
   2   7  10       10.07       11.44      0.79 o 
  -5   8  10       64.47       61.15      1.83 o 
  -4   8  10       35.91       36.68      1.41 o 
  -3   8  10       10.37       11.78      0.69 o 
  -2   8  10      181.95      195.83      7.51 o 
  -1   8  10      137.22      142.92      2.33 o 
   0   8  10       18.38       20.78      0.79 o 
   1   8  10        1.06        1.52      0.30 o 
  -3   9  10       22.78       21.42      1.39 o 
  -2   9  10        3.98        6.63      0.49 o 
  -1   9  10       23.73       21.34      0.79 o 
  -8   1  11       37.95       32.50      1.09 o 
  -7   1  11        1.05        1.51      0.46 o 
  -6   1  11        6.84        7.41      0.90 o 
  -5   1  11        8.71        7.90      0.75 o 
  -4   1  11      123.58      128.84      2.32 o 
  -3   1  11      442.33      448.09      9.97 o 
  -2   1  11      198.38      193.29      9.73 o 
  -1   1  11      455.82      450.98     13.68 o 
   0   1  11      298.96      294.54      7.18 o 
   1   1  11       16.40       16.69      1.08 o 
   2   1  11        9.52        9.59      1.07 o 
   3   1  11        2.43        1.11      0.33 o 
   4   1  11       39.90       39.12      1.69 o 
  -8   2  11        1.46        1.49      0.34 o 
  -7   2  11        0.42        0.62      0.29 o 
  -6   2  11       17.41       18.63      0.96 o 
  -5   2  11       58.44       61.88      2.08 o 
  -4   2  11       62.51       65.42      3.18 o 
  -3   2  11       36.71       35.81      1.33 o 
  -2   2  11       61.85       62.30      1.89 o 
  -1   2  11      140.41      137.10      2.47 o 
   0   2  11        9.83       11.40      1.13 o 
   1   2  11        3.29        5.08      1.09 o 
   2   2  11       20.33       22.04      1.14 o 
   3   2  11       72.76       81.70      2.09 o 
   4   2  11        0.21        0.34      0.20 o 
  -8   3  11       10.07        7.26      0.86 o 
  -7   3  11        6.77        7.25      0.55 o 
  -6   3  11       87.58       87.89      2.33 o 
  -5   3  11        8.55        9.76      0.94 o 
  -4   3  11      125.27      124.95      3.04 o 
  -3   3  11      480.66      485.08     11.17 o 
  -2   3  11       21.28       22.96      1.01 o 
  -1   3  11      336.55      352.88      6.40 o 
   0   3  11       12.83        8.61      0.59 o 
   1   3  11       46.22       53.05      3.60 o 
   2   3  11        0.00        0.80      0.41 o 
   3   3  11      214.01      227.15      3.34 o 
   4   3  11        3.93        3.71      0.50 o 
  -7   4  11      300.93      293.56      5.48 o 
  -6   4  11      123.21      124.85      2.80 o 
  -5   4  11        1.85        1.90      0.51 o 
  -4   4  11       44.24       43.28      2.79 o 
  -3   4  11       97.18       86.90      2.21 o 
  -2   4  11        5.75        5.20      0.49 o 
  -1   4  11        3.27        4.03      0.47 o 
   0   4  11      336.29      317.68      4.50 o 
   1   4  11       57.52       55.77      1.97 o 
   2   4  11       86.96       89.43      2.25 o 
   3   4  11        4.27        3.89      0.55 o 
  -7   5  11       34.66       33.80      1.12 o 
  -6   5  11       20.27       21.64      0.89 o 
  -5   5  11        5.72        6.92      1.09 o 
  -4   5  11       41.73       46.59      2.01 o 
  -3   5  11        3.31        6.12      0.82 o 
  -2   5  11      131.57      136.47      3.12 o 
  -1   5  11      532.73      502.46      6.13 o 
   0   5  11       37.57       32.75      1.12 o 
   1   5  11        1.54        3.06      0.45 o 
   2   5  11        0.87        1.44      0.34 o 
   3   5  11       23.08       25.21      1.03 o 
  -6   6  11        1.47        1.57      0.27 o 
  -5   6  11       32.97       32.21      1.29 o 
  -4   6  11       48.83       47.17      1.67 o 
  -3   6  11        5.48        4.85      0.73 o 
  -2   6  11      144.37      145.14      2.61 o 
  -1   6  11       31.10       24.42      1.02 o 
   0   6  11        2.31        3.59      0.43 o 
   1   6  11       45.07       39.99      1.42 o 
   2   6  11       53.66       50.91      1.55 o 
  -5   7  11      111.32      105.66      3.69 o 
  -4   7  11      112.97      113.14      2.71 o 
  -3   7  11        0.04        0.32      0.22 o 
  -2   7  11       68.60       65.40      1.88 o 
  -1   7  11        1.84        1.52      0.29 o 
   0   7  11      223.95      253.60      3.14 o 
   1   7  11        1.67        1.68      0.42 o 
  -4   8  11        3.82        2.45      0.30 o 
  -3   8  11       32.45       32.45      1.13 o 
  -2   8  11       11.46       12.43      0.66 o 
  -1   8  11       18.17       18.36      1.16 o 
   0   8  11       31.97       29.89      1.68 o 
  -7   0  12       73.11       74.50      2.82 o 
  -6   0  12      330.30      356.04      7.30 o 
  -5   0  12       61.66       62.97      2.60 o 
  -4   0  12      262.90      264.54      5.50 o 
  -3   0  12        3.77        5.54      0.97 o 
  -2   0  12      127.99      139.29      3.99 o 
  -1   0  12     1104.30     1120.84     13.05 o 
   0   0  12      278.65      292.91     12.00 o 
   1   0  12       53.63       55.52      2.48 o 
   2   0  12       83.98       85.30      2.83 o 
   3   0  12      757.99      806.92      6.99 o 
  -7   1  12        7.06        6.65      0.63 o 
  -6   1  12        9.73        9.67      0.76 o 
  -5   1  12        2.02        1.73      0.44 o 
  -4   1  12      248.01      263.09      6.44 o 
  -3   1  12      431.36      445.40      5.86 o 
  -2   1  12        0.41        1.12      0.43 o 
  -1   1  12        6.64        7.12      0.70 o 
   0   1  12       45.63       46.65      2.11 o 
   1   1  12       55.90       63.40      2.88 o 
   2   1  12      109.92      113.59      3.97 o 
   3   1  12       16.96       23.60      1.04 o 
  -7   2  12       98.53       98.03      2.35 o 
  -6   2  12      104.70      106.59      2.22 o 
  -5   2  12       10.72       11.61      0.88 o 
  -4   2  12        2.32        3.65      0.60 o 
  -3   2  12      418.03      438.62      6.75 o 
  -2   2  12        1.40        1.33      0.55 o 
  -1   2  12      214.39      215.97      4.67 o 
   0   2  12        6.79        8.09      0.90 o 
   1   2  12       11.60       16.23      1.11 o 
   2   2  12       37.03       40.24      1.53 o 
   3   2  12        2.27        0.82      0.27 o 
  -7   3  12       18.34       20.58      1.25 o 
  -6   3  12        0.39        1.05      0.28 o 
  -5   3  12      356.72      362.52      5.30 o 
  -4   3  12       27.11       31.47      2.15 o 
  -3   3  12       23.12       23.03      1.57 o 
  -2   3  12       74.31       80.05      2.06 o 
  -1   3  12       27.38       27.12      1.55 o 
   0   3  12      121.53      118.35      3.00 o 
   1   3  12      310.94      330.52      4.78 o 
   2   3  12       18.38       18.83      1.60 o 
   3   3  12       48.30       56.58      1.42 o 
  -7   4  12       98.22       78.77      4.59 o 
  -6   4  12        1.31        1.63      0.34 o 
  -5   4  12       15.24       13.81      0.77 o 
  -4   4  12       80.10       80.13      2.10 o 
  -3   4  12      229.63      213.08      3.46 o 
  -2   4  12        1.51        2.59      0.46 o 
  -1   4  12       15.64       18.33      2.50 o 
   0   4  12       10.87        8.82      0.78 o 
   1   4  12       21.44       22.63      1.08 o 
   2   4  12       90.84      105.54      1.86 o 
  -6   5  12       56.39       47.93      2.11 o 
  -5   5  12       50.76       47.01      1.91 o 
  -4   5  12      114.44      120.52      2.58 o 
  -3   5  12      126.28      123.58      6.47 o 
  -2   5  12      131.70      129.15      4.11 o 
  -1   5  12       18.99       19.07      1.01 o 
   0   5  12        6.47        4.06      0.57 o 
   1   5  12        8.71        7.61      0.55 o 
   2   5  12        1.32        1.11      0.32 o 
  -5   6  12        2.22        2.34      0.34 o 
  -4   6  12       26.52       24.57      0.90 o 
  -3   6  12        0.22        1.50      0.38 o 
  -2   6  12        6.85        6.84      0.54 o 
  -1   6  12        9.80       11.05      0.64 o 
   0   6  12       37.72       35.58      2.02 o 
   1   6  12        2.50        1.80      0.37 o 
  -4   7  12       41.05       37.31      3.35 o 
  -3   7  12       91.36       86.73      1.66 o 
  -2   7  12       96.00       90.56      4.80 o 
  -1   7  12      171.11      175.36      3.40 o 
   0   7  12       13.62       11.96      0.88 o 
  -7   1  13        0.56        1.49      0.25 o 
  -6   1  13       50.86       54.45      2.38 o 
  -5   1  13      160.46      155.32      3.08 o 
  -4   1  13       44.78       44.24      1.77 o 
  -3   1  13      602.36      619.51      6.68 o 
  -2   1  13      158.50      165.63      4.39 o 
  -1   1  13       10.06       10.30      1.18 o 
   0   1  13       19.44       21.38      3.00 o 
   1   1  13        0.70        2.40      0.43 o 
   2   1  13       21.98       21.38      0.81 o 
  -6   2  13      332.32      337.00      3.96 o 
  -5   2  13      207.34      213.51      6.23 o 
  -4   2  13      185.36      189.71      7.00 o 
  -3   2  13       76.36       78.55      2.38 o 
  -2   2  13       11.84       12.91      1.09 o 
  -1   2  13       44.66       46.18      1.94 o 
   0   2  13       61.30       59.71      2.31 o 
   1   2  13       47.08       59.21      1.70 o 
   2   2  13       14.34       14.16      0.74 o 
  -6   3  13       54.91       41.88      2.28 o 
  -5   3  13       94.20       85.19      2.18 o 
  -4   3  13        6.31        5.31      0.61 o 
  -3   3  13       70.48       70.08      1.78 o 
  -2   3  13        2.60        1.93      0.62 o 
  -1   3  13       13.45        8.86      0.80 o 
   0   3  13       10.99       13.18      1.38 o 
   1   3  13       90.89       94.38      3.48 o 
   2   3  13       11.20        8.76      1.46 o 
  -6   4  13        2.00        1.63      0.56 o 
  -5   4  13       23.47       20.10      1.12 o 
  -4   4  13        0.37       -0.18      0.72 o 
  -3   4  13      229.75      208.60      5.71 o 
  -2   4  13        3.44        4.75      0.71 o 
  -1   4  13       17.98       16.65      1.11 o 
   0   4  13        2.48        3.24      0.35 o 
   1   4  13        5.38        2.51      0.33 o 
  -5   5  13       15.36       15.40      2.48 o 
  -4   5  13       36.77       37.00      1.80 o 
  -3   5  13        3.49        5.18      0.62 o 
  -2   5  13       10.87        9.62      0.78 o 
  -1   5  13      213.37      208.07      3.31 o 
   0   5  13       10.04        9.90      0.83 o 
  -4   6  13       67.29       55.18      1.68 o 
  -3   6  13       66.20       59.96      1.32 o 
  -2   6  13       12.47        8.31      1.14 o 
  -1   6  13        3.98        5.72      0.61 o 
  -6   0  14        0.02        0.58      0.27 o 
  -5   0  14        1.08        1.77      0.81 o 
  -4   0  14       37.49       42.65      3.13 o 
  -3   0  14        6.45        6.30      1.37 o 
  -2   0  14      108.92      115.31      4.94 o 
  -1   0  14      121.74      131.70      5.04 o 
   0   0  14       96.76      109.35      4.11 o 
   1   0  14      354.22      390.23      6.05 o 
  -6   1  14        0.34        0.36      0.19 o 
  -5   1  14        4.82        5.37      0.73 o 
  -4   1  14        4.13        5.47      0.95 o 
  -3   1  14      396.70      445.63     11.04 o 
  -2   1  14       18.98       18.51      1.17 o 
  -1   1  14       16.14       19.44      1.38 o 
   0   1  14       11.82       13.05      1.02 o 
   1   1  14       10.55       15.69      0.95 o 
  -5   2  14      114.70      107.20      2.22 o 
  -4   2  14       26.28       24.85      1.58 o 
  -3   2  14        0.09        0.79      0.69 o 
  -2   2  14        0.75        0.68      0.38 o 
  -1   2  14      251.02      274.64      5.05 o 
   0   2  14       12.01       10.90      0.81 o 
  -5   3  14      148.75      135.21     10.07 o 
  -4   3  14        1.42        1.06      0.43 o 
  -3   3  14       80.18       77.94      2.34 o 
  -2   3  14      189.51      181.39      5.53 o 
  -1   3  14      173.94      172.72      3.72 o 
   0   3  14        0.83        2.07      0.40 o 
  -4   4  14       22.28       17.79      1.14 o 
  -3   4  14       32.96       31.61      1.65 o 
  -2   4  14       21.58       18.54      1.45 o 
  -1   4  14        1.26        2.03      0.90 o 
  -4   1  15       12.89       13.41      1.17 o 
  -3   1  15        1.66        1.86      0.74 o 
  -2   1  15        5.50        5.71      0.59 o 
  -1   1  15        3.54        3.46      0.61 o 
                                                 
